# Supplementary material for: Improved deconvolution of very weak confocal signals
Source: F1000Res. 2017 Aug 7;6:787. Originally published 2017 Jun 6. [Version 2] doi: 10.12688/f1000research.11773.2 (PMC5553083; doi:10.12688/f1000research.11773.2)
Supplement: TIFF files for the experimental and simulated image data are provided in the compressed folder Original Image Files.zip — The following files are included: 4D_movie_1x.tif and 4D_movie_8x.tif are the 4D confocal data sets used for Figure 1 and Supplementary Figure 1, and for Video S1 and Video S2; Hmg1_1x.tif and Hmg1_8x.tif are the confocal image stacks used for Figure 2; simulation_80x80x250.tif is the simulated confocal image stack used for Figure 3A and Supplementary Figure 2; simulation_80x80x250_plus_noise.tif is the simulated confocal image stack used for Figure 3B; simulation_40x40x120.tif is the simulated confocal image stack used for Supplementary Figure 3; and Zip1_0.25%.tif and Zip1_100%.tif are the widefield image stacks used for Figure 4. [file f1000research-6-13353-s0000.tgz]

Archive with 1 entries (1 files):
- 896b6e77-35cb-4b36-98c3-d60c1f88e8d1_Original_Image_Files.zip
