# Supplementary material for: Improved deconvolution of very weak confocal signals
Source: F1000Res. 2017 Aug 7;6:787. Originally published 2017 Jun 6. [Version 2] doi: 10.12688/f1000research.11773.2 (PMC5553083; doi:10.12688/f1000research.11773.2)
Supplement: Supplementary file 3 [file f1000research-6-13353-s0002.tgz]

Archive with 1 entries (1 files):
- f291cd33-e87f-47f9-937f-b6b141396671.tif
