# Supplementary material for: Improved deconvolution of very weak confocal signals
Source: F1000Res. 2017 Aug 7;6:787. Originally published 2017 Jun 6. [Version 2] doi: 10.12688/f1000research.11773.2 (PMC5553083; doi:10.12688/f1000research.11773.2)
Supplement: Supplementary file 7 [file f1000research-6-13353-s0006.tgz]

Archive with 1 entries (1 files):
- b7fd932d-ba83-462a-83f2-8f4946b49cdd.mp4
